# Supplementary material for: The true colours of the Formidable Pygmy Grasshopper (Notocerus formidabilis Günther, 1974) from the Sava region (Madagascar)
Source: Zookeys. 2021 Jun 7;1042:41–50. doi: 10.3897/zookeys.1042.66381 (PMC8203595; doi:10.3897/zookeys.1042.66381)
Supplement: XML Treatment for Notocerus [file zookeys.1042.66381-treatment1.xml]

<!DOCTYPE tp:taxon-treatment
  PUBLIC "-//TaxonX//DTD Taxonomic Treatment Publishing DTD v0 20100105//EN" "tax-treatment-NSO.dtd">
<tp:taxon-treatment xmlns:tp="http://www.plazi.org/taxpub"><tp:treatment-meta><kwd-group><label>Taxon classification</label><kwd><named-content xmlns:xlink="http://www.w3.org/1999/xlink" content-type="kingdom">Animalia</named-content></kwd><kwd><named-content xmlns:xlink="http://www.w3.org/1999/xlink" content-type="order">Orthoptera</named-content></kwd><kwd><named-content xmlns:xlink="http://www.w3.org/1999/xlink" content-type="family">Tetrigidae</named-content></kwd></kwd-group><mixed-citation publication-type="journal"><person-group><name><surname>Mathieu</surname><given-names>Éric</given-names></name><name><surname>Pavlović</surname><given-names>Marko</given-names></name><name><surname>Skejo</surname><given-names>Josip</given-names></name></person-group><article-title>The true colours of the Formidable Pygmy Grasshopper (<italic><tp:taxon-name><tp:taxon-name-part taxon-name-part-type="genus" reg="Notocerus">Notocerus</tp:taxon-name-part> <tp:taxon-name-part taxon-name-part-type="species" reg="formidabilis">formidabilis</tp:taxon-name-part></tp:taxon-name></italic> Günther, 1974) from the Sava region (Madagascar)</article-title><source>Zookeys</source><day>07</day><month>6</month><year>2021</year><volume>1042</volume><fpage>41</fpage><lpage>50</lpage><pub-id pub-id-type="doi">10.3897/zookeys.1042.66381</pub-id></mixed-citation></tp:treatment-meta><tp:nomenclature><label>Genus</label><tp:taxon-name><object-id xmlns:xlink="http://www.w3.org/1999/xlink" content-type="arpha" xlink:type="simple">F2C8A48D-A8BB-5F4F-958F-8FB257CA9E30</object-id>
              <tp:taxon-name-part taxon-name-part-type="genus" reg="Notocerus">Notocerus</tp:taxon-name-part>
            </tp:taxon-name><tp:taxon-authority>Hancock, 1900</tp:taxon-authority></tp:nomenclature><tp:treatment-sec sec-type="type species" id="SECID0EGPAC"><title>Type species.</title><p><italic><tp:taxon-name><tp:taxon-name-part taxon-name-part-type="genus" reg="Notocerus">Notocerus</tp:taxon-name-part> <tp:taxon-name-part taxon-name-part-type="species" reg="cornutus">cornutus</tp:taxon-name-part></tp:taxon-name></italic> Hancock, 1900, by monotypy.</p></tp:treatment-sec><tp:treatment-sec sec-type="distribution" id="SECID0EXPAC"><title>Composition and distribution.</title><p>This genus includes two species, <italic><tp:taxon-name><tp:taxon-name-part taxon-name-part-type="genus" reg="Notocerus">N.</tp:taxon-name-part> <tp:taxon-name-part taxon-name-part-type="species" reg="cornutus">cornutus</tp:taxon-name-part></tp:taxon-name></italic> Hancock, 1900 and <italic><tp:taxon-name><tp:taxon-name-part taxon-name-part-type="genus" reg="Notocerus">N.</tp:taxon-name-part> <tp:taxon-name-part taxon-name-part-type="species" reg="formidabilis">formidabilis</tp:taxon-name-part></tp:taxon-name></italic>, both endemic to NE Madagascar.</p></tp:treatment-sec></tp:taxon-treatment>
