# Supplementary material for: The true colours of the Formidable Pygmy Grasshopper (Notocerus formidabilis Günther, 1974) from the Sava region (Madagascar)
Source: Zookeys. 2021 Jun 7;1042:41–50. doi: 10.3897/zookeys.1042.66381 (PMC8203595; doi:10.3897/zookeys.1042.66381)
Supplement: XML Treatment for Notocerus formidabilis [file zookeys.1042.66381-treatment2.xml]

<!DOCTYPE tp:taxon-treatment
  PUBLIC "-//TaxonX//DTD Taxonomic Treatment Publishing DTD v0 20100105//EN" "tax-treatment-NSO.dtd">
<tp:taxon-treatment xmlns:tp="http://www.plazi.org/taxpub"><tp:treatment-meta><kwd-group><label>Taxon classification</label><kwd><named-content xmlns:xlink="http://www.w3.org/1999/xlink" content-type="kingdom">Animalia</named-content></kwd><kwd><named-content xmlns:xlink="http://www.w3.org/1999/xlink" content-type="order">Orthoptera</named-content></kwd><kwd><named-content xmlns:xlink="http://www.w3.org/1999/xlink" content-type="family">Tetrigidae</named-content></kwd></kwd-group><mixed-citation publication-type="journal"><person-group><name><surname>Mathieu</surname><given-names>Éric</given-names></name><name><surname>Pavlović</surname><given-names>Marko</given-names></name><name><surname>Skejo</surname><given-names>Josip</given-names></name></person-group><article-title>The true colours of the Formidable Pygmy Grasshopper (<italic><tp:taxon-name><tp:taxon-name-part taxon-name-part-type="genus" reg="Notocerus">Notocerus</tp:taxon-name-part> <tp:taxon-name-part taxon-name-part-type="species" reg="formidabilis">formidabilis</tp:taxon-name-part></tp:taxon-name></italic> Günther, 1974) from the Sava region (Madagascar)</article-title><source>Zookeys</source><day>07</day><month>6</month><year>2021</year><volume>1042</volume><fpage>41</fpage><lpage>50</lpage><pub-id pub-id-type="doi">10.3897/zookeys.1042.66381</pub-id></mixed-citation></tp:treatment-meta><tp:nomenclature><tp:taxon-name><object-id xmlns:xlink="http://www.w3.org/1999/xlink" content-type="arpha" xlink:type="simple">79B06010-0ABB-5E1E-A6AD-44ECD9AD3D4B</object-id>
              <tp:taxon-name-part taxon-name-part-type="genus" reg="Notocerus">Notocerus</tp:taxon-name-part>
              <tp:taxon-name-part taxon-name-part-type="species" reg="formidabilis">formidabilis</tp:taxon-name-part>
            </tp:taxon-name><tp:taxon-authority>Günther, 1974</tp:taxon-authority></tp:nomenclature><tp:treatment-sec sec-type="type locality" id="SECID0EYBAE"><title>Type locality.</title><p>Sambava district: Marojejy NP: Beondroka Mt., 1200 m a.s.l.</p></tp:treatment-sec></tp:taxon-treatment>
